# Supplementary material for: Two new genera and three new species of cavernicolous trechines from the western Wuling Mountains, China (Coleoptera, Carabidae, Trechinae)
Source: Zookeys. 2021 Sep 3;1059:57–78. doi: 10.3897/zookeys.1059.70009 (PMC8433127; doi:10.3897/zookeys.1059.70009)
Supplement: XML Treatment for Wulongius [file zookeys.1059.70009-treatment1.xml]

<!DOCTYPE tp:taxon-treatment
  PUBLIC "-//TaxonX//DTD Taxonomic Treatment Publishing DTD v0 20100105//EN" "tax-treatment-NSO.dtd">
<tp:taxon-treatment xmlns:tp="http://www.plazi.org/taxpub"><tp:treatment-meta><kwd-group><label>Taxon classification</label><kwd><named-content xmlns:xlink="http://www.w3.org/1999/xlink" content-type="kingdom">Animalia</named-content></kwd><kwd><named-content xmlns:xlink="http://www.w3.org/1999/xlink" content-type="order">Coleoptera</named-content></kwd><kwd><named-content xmlns:xlink="http://www.w3.org/1999/xlink" content-type="family">Carabidae</named-content></kwd></kwd-group><mixed-citation publication-type="journal"><person-group><name><surname>Tian</surname><given-names>Mingyi</given-names></name><name><surname>Huang</surname><given-names>Sunbin</given-names></name><name><surname>Jia</surname><given-names>Xinyang</given-names></name><name><surname>Zhao</surname><given-names>Yi</given-names></name></person-group><article-title>Two new genera and three new species of cavernicolous trechines from the western Wuling Mountains, China (<tp:taxon-name><tp:taxon-name-part taxon-name-part-type="order">Coleoptera</tp:taxon-name-part></tp:taxon-name>, <tp:taxon-name><tp:taxon-name-part taxon-name-part-type="family">Carabidae</tp:taxon-name-part></tp:taxon-name>, <tp:taxon-name><tp:taxon-name-part taxon-name-part-type="subfamily">Trechinae</tp:taxon-name-part></tp:taxon-name>)</article-title><source>Zookeys</source><day>03</day><month>9</month><year>2021</year><volume>1059</volume><fpage>57</fpage><lpage>78</lpage><pub-id pub-id-type="doi">10.3897/zookeys.1059.70009</pub-id></mixed-citation></tp:treatment-meta><tp:nomenclature><tp:taxon-name>
            <object-id xmlns:xlink="http://www.w3.org/1999/xlink" content-type="arpha" xlink:type="simple">2CD9F68D-CA88-550C-8504-AFBFB2E0D39F</object-id>
            <tp:taxon-name-part taxon-name-part-type="genus" reg="Wulongius">Wulongius</tp:taxon-name-part>
            <object-id xmlns:xlink="http://www.w3.org/1999/xlink" content-type="zoobank" xlink:type="simple">http://zoobank.org/0274541E-3999-4F57-8016-491DBC9422EA</object-id>
          </tp:taxon-name><tp:taxon-authority>Tian &amp; Huang</tp:taxon-authority><tp:taxon-status xmlns:xlink="http://www.w3.org/1999/xlink" xlink:type="simple">gen. nov.</tp:taxon-status></tp:nomenclature><tp:treatment-sec sec-type="type species" id="SECID0E6EAC"><title>Type species.</title><p><italic><tp:taxon-name><tp:taxon-name-part taxon-name-part-type="genus" reg="Wulongius">Wulongius</tp:taxon-name-part><tp:taxon-name-part taxon-name-part-type="species" reg="qilinger">qilinger</tp:taxon-name-part></tp:taxon-name></italic> Tian &amp; Huang, sp. nov. (cave Qiankou Dong, Wulong, Chongqing).</p></tp:treatment-sec><tp:treatment-sec sec-type="description" id="SECID0EWFAC"><title>Generic characteristics.</title><p>Medium-sized for cavernicolous trechine beetles, aphaenopsian and depigmented; body thin and elongate, with thin and slender appendages. Head glabrous, pronotum covered with dense and long erected setae; apical portions of elytra covered with very sparse and short hairs; head strongly elongate, much longer than wide (excluding mandibles); widest at about middle, gently narrowed posteriad, neck constriction short; 2 pairs of supra-orbital setiferous pores present; frontal furrows short and incomplete, ending at the level of the head widest portion; vertex strongly convex; mandibles thin, sharply hooked at apices, right mandibular tooth completely reduced; labial suture clear; mentum with 2 setae on each side of median tooth, base of mentum with small basal pits on each side; submentum with a row of 10 setae; palps thin and very elongate, all glabrous but bisetose on inner margin of 2<sup>nd</sup> labial palpomere; antennae very thin and long, extending over apices of elytra. Propleura visible from above; pronotum cylindrical, distinctly elongated, much longer than wide, lateral margins nearly parallel-sided though slightly divergent medially, presence of only anterior latero-marginal setae (posterior ones lacking), both fore and hind angles widely obtuse. Scutellum present. Elytra elongated ovate, dorsum strongly convex and expanded laterally, partly concealing lateral margin of elytra in middle portion; humeral angle indistinct, lateral margin well bordered and ciliate throughout; striae almost obsolete though traceable; 2 pairs of dorsal setiferous pores present on the 3<sup>rd</sup> stria, preapical pores present; basal pores located behind scutellum; the humeral group of the marginal umbilicate pores not aggregated, 1<sup>st</sup> pore inwardly and backwardly shifted to the site of 6<sup>th</sup> stria and located at level between 2<sup>nd</sup> and 3<sup>rd</sup> pores, 5<sup>th</sup> and 6<sup>th</sup> pores widely spaced each other.</p></tp:treatment-sec><tp:treatment-sec sec-type="remarks" id="SECID0EMGAC"><title>Remarks.</title><p>The position of <italic><tp:taxon-name><tp:taxon-name-part taxon-name-part-type="genus" reg="Wulongius">Wulongius</tp:taxon-name-part></tp:taxon-name></italic> gen. nov. within <tp:taxon-name><tp:taxon-name-part taxon-name-part-type="tribe">Trechini</tp:taxon-name-part></tp:taxon-name> is undetermined. It might be related to the genus <italic><tp:taxon-name><tp:taxon-name-part taxon-name-part-type="genus" reg="Xiangxius">Xiangxius</tp:taxon-name-part></tp:taxon-name></italic> Tian &amp; X. Huang, 2021, which has been recently described from Tangle Dong cave in western Hunan, in the eastern Wuling Mountains. Both genera are aphaenopsian, with highly specialized morphological characters. They are somewhat similar in thoracic configuration and, in particular, in the elytral chaetotaxy, in which the 1<sup>st</sup> pore of the marginal umbilicate series is backwardly and inwardly shifted and both 5<sup>th</sup> and 6<sup>th</sup> pores are widely spaced. However, there are many different important characters between them including the body shape: (1) elytra are much more convex and expanded laterally in <italic><tp:taxon-name><tp:taxon-name-part taxon-name-part-type="genus" reg="Wulongius">Wulongius</tp:taxon-name-part></tp:taxon-name></italic>, concealing median part of the lateral margins, and without aprotruding humeral angle on each elytron, versus elytra less expanded laterally in <italic><tp:taxon-name><tp:taxon-name-part taxon-name-part-type="genus" reg="Xiangxius">Xiangxius</tp:taxon-name-part></tp:taxon-name></italic>, whole lateral margin visible from above, and with a distinct protruding humeral angle on each elytron; (2) pronotum covered with long setae, without posterior latero-marginal setae in <italic><tp:taxon-name><tp:taxon-name-part taxon-name-part-type="genus" reg="Wulongius">Wulongius</tp:taxon-name-part></tp:taxon-name></italic>, versus pronotum glabrous, with posterior latero-marginal setae in <italic><tp:taxon-name><tp:taxon-name-part taxon-name-part-type="genus" reg="Xiangxius">Xiangxius</tp:taxon-name-part></tp:taxon-name></italic>; (3) mentum glabrous in <italic><tp:taxon-name><tp:taxon-name-part taxon-name-part-type="genus" reg="Wulongius">Wulongius</tp:taxon-name-part></tp:taxon-name></italic>, but pubescent in <italic><tp:taxon-name><tp:taxon-name-part taxon-name-part-type="genus" reg="Xiangxius">Xiangxius</tp:taxon-name-part></tp:taxon-name></italic>; (4) labial suture clear in <italic><tp:taxon-name><tp:taxon-name-part taxon-name-part-type="genus" reg="Wulongius">Wulongius</tp:taxon-name-part></tp:taxon-name></italic>, whereas mentum fused with submentum in <italic><tp:taxon-name><tp:taxon-name-part taxon-name-part-type="genus" reg="Xiangxius">Xiangxius</tp:taxon-name-part></tp:taxon-name></italic>; (5) right mandibular tooth edentate in <italic><tp:taxon-name><tp:taxon-name-part taxon-name-part-type="genus" reg="Wulongius">Wulongius</tp:taxon-name-part></tp:taxon-name></italic>, while bidentate in <italic><tp:taxon-name><tp:taxon-name-part taxon-name-part-type="genus" reg="Xiangxius">Xiangxius</tp:taxon-name-part></tp:taxon-name></italic>; (6) submentum with a row of 10 setae in <italic><tp:taxon-name><tp:taxon-name-part taxon-name-part-type="genus" reg="Wulongius">Wulongius</tp:taxon-name-part></tp:taxon-name></italic>, instead of 15 or 16 setae in <italic><tp:taxon-name><tp:taxon-name-part taxon-name-part-type="genus" reg="Xiangxius">Xiangxius</tp:taxon-name-part></tp:taxon-name></italic>; (7) head slender in <italic><tp:taxon-name><tp:taxon-name-part taxon-name-part-type="genus" reg="Wulongius">Wulongius</tp:taxon-name-part></tp:taxon-name></italic>, not thickened, with longer antennae extending beyond the apices of elytra, versus head stout, widely convex laterally, and with shorter antennae extending only to apical 2/3 of elytra in <italic><tp:taxon-name><tp:taxon-name-part taxon-name-part-type="genus" reg="Xiangxius">Xiangxius</tp:taxon-name-part></tp:taxon-name></italic>.</p></tp:treatment-sec><tp:treatment-sec sec-type="etymology" id="SECID0ENKAC"><title>Etymology.</title><p>“<italic>Wulong</italic>”+ “-<italic>ius</italic>”, indicating the homeland of this new genus. Gender masculine.</p></tp:treatment-sec><tp:treatment-sec sec-type="Generic range" id="SECID0E3KAC"><title>Generic range.</title><p>China (Chongqing). Known only from limestone cave Qiankou Dong (Fig. <xref ref-type="fig" rid="F1">1</xref>).</p></tp:treatment-sec><tp:treatment-sec><!--Section generated to contain objects referenced in tp:taxon-treatment.--><fig id="F1" position="float" orientation="portrait"><object-id xmlns:xlink="http://www.w3.org/1999/xlink" content-type="doi" xlink:type="simple">10.3897/zookeys.1059.70009.figure1</object-id><object-id xmlns:xlink="http://www.w3.org/1999/xlink" content-type="arpha" xlink:type="simple">95C80DC3-50A0-58D4-8770-4325961AB9DD</object-id><label>Figure 1.</label><caption><p>A distribution map showing the localities of the three surveyed caves (stars) and the known species and subspecies of the genus <italic><tp:taxon-name><tp:taxon-name-part taxon-name-part-type="genus" reg="Qianotrechus">Qianotrechus</tp:taxon-name-part></tp:taxon-name></italic> Uéno, 2000 (dots) <bold>A</bold> Shigao Dong <bold>B</bold> Qiankou Dong <bold>C</bold> Qianlong Dong.</p></caption><graphic xmlns:xlink="http://www.w3.org/1999/xlink" xlink:href="zookeys-1059-057-g001.jpg" position="float" orientation="portrait" xlink:type="simple" id="oo_584810.jpg"><uri content-type="original_file" xlink:type="simple">https://binary.pensoft.net/fig/584810</uri></graphic></fig></tp:treatment-sec></tp:taxon-treatment>
