# Supplementary material for: Two new genera and three new species of cavernicolous trechines from the western Wuling Mountains, China (Coleoptera, Carabidae, Trechinae)
Source: Zookeys. 2021 Sep 3;1059:57–78. doi: 10.3897/zookeys.1059.70009 (PMC8433127; doi:10.3897/zookeys.1059.70009)
Supplement: XML Treatment for Wulongius qilinger [file zookeys.1059.70009-treatment2.xml]

<!DOCTYPE tp:taxon-treatment
  PUBLIC "-//TaxonX//DTD Taxonomic Treatment Publishing DTD v0 20100105//EN" "tax-treatment-NSO.dtd">
<tp:taxon-treatment xmlns:tp="http://www.plazi.org/taxpub"><tp:treatment-meta><kwd-group><label>Taxon classification</label><kwd><named-content xmlns:xlink="http://www.w3.org/1999/xlink" content-type="kingdom">Animalia</named-content></kwd><kwd><named-content xmlns:xlink="http://www.w3.org/1999/xlink" content-type="order">Coleoptera</named-content></kwd><kwd><named-content xmlns:xlink="http://www.w3.org/1999/xlink" content-type="family">Carabidae</named-content></kwd></kwd-group><mixed-citation publication-type="journal"><person-group><name><surname>Tian</surname><given-names>Mingyi</given-names></name><name><surname>Huang</surname><given-names>Sunbin</given-names></name><name><surname>Jia</surname><given-names>Xinyang</given-names></name><name><surname>Zhao</surname><given-names>Yi</given-names></name></person-group><article-title>Two new genera and three new species of cavernicolous trechines from the western Wuling Mountains, China (<tp:taxon-name><tp:taxon-name-part taxon-name-part-type="order">Coleoptera</tp:taxon-name-part></tp:taxon-name>, <tp:taxon-name><tp:taxon-name-part taxon-name-part-type="family">Carabidae</tp:taxon-name-part></tp:taxon-name>, <tp:taxon-name><tp:taxon-name-part taxon-name-part-type="subfamily">Trechinae</tp:taxon-name-part></tp:taxon-name>)</article-title><source>Zookeys</source><day>03</day><month>9</month><year>2021</year><volume>1059</volume><fpage>57</fpage><lpage>78</lpage><pub-id pub-id-type="doi">10.3897/zookeys.1059.70009</pub-id></mixed-citation></tp:treatment-meta><tp:nomenclature><tp:taxon-name>
            <object-id xmlns:xlink="http://www.w3.org/1999/xlink" content-type="arpha" xlink:type="simple">EDAF73B8-7D89-5775-A147-1975A66E1735</object-id>
            <tp:taxon-name-part taxon-name-part-type="genus" reg="Wulongius">Wulongius</tp:taxon-name-part>
            <tp:taxon-name-part taxon-name-part-type="species" reg="qilinger">qilinger</tp:taxon-name-part>
            <object-id xmlns:xlink="http://www.w3.org/1999/xlink" content-type="zoobank" xlink:type="simple">http://zoobank.org/FE36775A-E68D-47FB-8309-ED3999B229FB</object-id>
          </tp:taxon-name><tp:taxon-authority>Tian &amp; Huang</tp:taxon-authority><tp:taxon-status xmlns:xlink="http://www.w3.org/1999/xlink" xlink:type="simple">sp. nov.</tp:taxon-status><xref ref-type="fig" rid="F1">Figures 1</xref><xref ref-type="fig" rid="F2">, 2</xref><xref ref-type="fig" rid="F3">, 3</xref><xref ref-type="fig" rid="F4">, 4</xref><xref ref-type="fig" rid="F5">, 5</xref></tp:nomenclature><tp:treatment-sec sec-type="type material" id="SECID0EGNAC"><title>Type material.</title><p><bold><italic>Holotype</italic></bold> female, cave Qiankou Dong, Tongluo, Jiangkou, Wulong, Chongqing, <named-content xmlns:xlink="http://www.w3.org/1999/xlink" content-type="dwc:verbatimCoordinates" xlink:type="simple"><named-content content-type="geo-json" specific-use="{&#34;type&#34;:&#34;Point&#34;,&#34;coordinates&#34;:[107.910000,29.320000]}" id="NCID0E1NAC" xlink:type="simple">29.32°N, 107.91°E</named-content></named-content>, 1103 m, 2021-IV-14, leg. “Wu Ya” (a nickmane of Mr Hongying Wu) &amp; Mingyi Tian, in SCAU.</p></tp:treatment-sec><tp:treatment-sec sec-type="diagnosis" id="SECID0E6NAC"><title>Diagnosis.</title><p>A medium-sized aphaenopsian trechine species, with a distinctly elongated body and thin appendages, without eyes and pigmentation, elytra remarkably expanded laterally and partially concealing median part of elytral margins.</p></tp:treatment-sec><tp:treatment-sec sec-type="description" id="SECID0EEOAC"><title>Description.</title><p>Length: 6.5 mm, width: 1.6 mm. Habitus as in Figure <xref ref-type="fig" rid="F2">2</xref>. Body yellow, antennae, palps and tarsi pale; head covered with a few sparse setae, pronotum covered with dense and long setae, elytra smooth and glabrous in most parts, but with short and sparse setae along lateral margins, underside of head with a few setae laterally and ventrally, sparsely setose on ventral thorax and abdominal ventrites medially; moderately shining. Microsculpture reduced on head; striated on pronotum and elytra.</p><fig id="F2" position="float" orientation="portrait"><object-id xmlns:xlink="http://www.w3.org/1999/xlink" content-type="doi" xlink:type="simple">10.3897/zookeys.1059.70009.figure2</object-id><object-id xmlns:xlink="http://www.w3.org/1999/xlink" content-type="arpha" xlink:type="simple">0649DFDE-952E-54D6-9B8E-5C60482A18C0</object-id><label>Figure 2.</label><caption><p><italic><tp:taxon-name><tp:taxon-name-part taxon-name-part-type="genus" reg="Wulongius">Wulongius</tp:taxon-name-part><tp:taxon-name-part taxon-name-part-type="species" reg="qilinger">qilinger</tp:taxon-name-part></tp:taxon-name></italic> gen. nov. and sp. nov., habitus, holotype female.</p></caption><graphic xmlns:xlink="http://www.w3.org/1999/xlink" xlink:href="zookeys-1059-057-g002.jpg" position="float" orientation="portrait" xlink:type="simple" id="oo_584811.jpg"><uri content-type="original_file" xlink:type="simple">https://binary.pensoft.net/fig/584811</uri></graphic></fig><p>Head much longer than wide, HLm/HW = 2.68, HLl/HW = 1.96; genae not expanded, widest at about middle of head excluding mandibles, gradually narrowed posteriad, neck short and narrow; frons and vertex moderately convex; frontal furrows nearly parallel-sided, shortly divergent apically, ending at about middle of head; anterior and posterior supraorbital pores located at about basal 3/8 and 1/5 of head, respectively; clypeus 4-setose; labrum transverse, frontal margin almost straight, 6-setose; mentum bisetose, tooth rather narrow, bifid at tip, slightly longer than half of the lateral lobes; ligula 10-setose at apex, inner 2 much longer than others; distal palpomeres of maxilla and labium 1.3 times as long as the penultimate palpomeres; suborbital pores much closer to neck constriction than to submentum (Fig. <xref ref-type="fig" rid="F3">3A</xref>); antennae pubescent from pedicle to 11<sup>th</sup> antennomeres, scape not pubescent, stouter and shorter than other articles, with several long setae; relative length of each antennomere compared with scape as follows: the 1<sup>st</sup> (1.0), 2<sup>nd</sup> (1.4), 3<sup>rd</sup> (1.9), 4<sup>th</sup> (2.2), 5<sup>th</sup> (2.5), 6<sup>th</sup> (2.3), 7<sup>th</sup> (2.1), 8<sup>th</sup> (1.8), 9<sup>th</sup> (1.8), 10<sup>th</sup> (1.5) and 11<sup>th</sup> (2.0).</p><fig id="F3" position="float" orientation="portrait"><object-id xmlns:xlink="http://www.w3.org/1999/xlink" content-type="doi" xlink:type="simple">10.3897/zookeys.1059.70009.figure3</object-id><object-id xmlns:xlink="http://www.w3.org/1999/xlink" content-type="arpha" xlink:type="simple">1A1430F3-00E4-5E7A-BBDA-5785C01A2C19</object-id><label>Figure 3.</label><caption><p>Ventral head (<bold>A–C</bold>) and elytral chaetotaxy (<bold>E, F</bold>) of cave beetles <bold>A, D</bold><italic><tp:taxon-name><tp:taxon-name-part taxon-name-part-type="genus" reg="Wulongius">Wulongius</tp:taxon-name-part><tp:taxon-name-part taxon-name-part-type="species" reg="qilinger">qilinger</tp:taxon-name-part></tp:taxon-name></italic> gen. nov. and sp. nov. <bold>B, E</bold><italic><tp:taxon-name><tp:taxon-name-part taxon-name-part-type="genus" reg="Qianotrechus">Qianotrechus</tp:taxon-name-part><tp:taxon-name-part taxon-name-part-type="species" reg="congcongae">congcongae</tp:taxon-name-part></tp:taxon-name></italic> sp. nov. <bold>C, F</bold><italic><tp:taxon-name><tp:taxon-name-part taxon-name-part-type="genus" reg="Qianlongius">Qianlongius</tp:taxon-name-part><tp:taxon-name-part taxon-name-part-type="species" reg="zhoui">zhoui</tp:taxon-name-part></tp:taxon-name></italic> gen. nov. and sp. nov.).</p></caption><graphic xmlns:xlink="http://www.w3.org/1999/xlink" xlink:href="zookeys-1059-057-g003.jpg" position="float" orientation="portrait" xlink:type="simple" id="oo_584812.jpg"><uri content-type="original_file" xlink:type="simple">https://binary.pensoft.net/fig/584812</uri></graphic></fig><p>Prothorax distinctly tumid at sides, propleura slightly wider than pronotum, PrW/PnW = 1.1, visible from above, widest a little before basal 1/3, wider than head, PrW/HW = 1.2; pronotum much longer than wide, PnL /PnW = 1.6, shorter than head excluding mandibles, PL/HL l = 0.9; widest at about 3/7 of pronotum from base; lateral margins finely bordered throughout, gently contracted forwards and backwards, slightly sinuate before hind angles which are wide and blunt though more or less rectangular; frontal angles rounded off; base straight, front margin slightly arcuate, both unbordered, base slightly wider than front margin; only anterior latero-marginal setae present, at about 2/9 from front margin; disc slightly convex, mid-line well-marked; both fore and basal transversal impressions faint, basal foveae shallow. Scutellum quite large.</p><p>Elytra (Fig. <xref ref-type="fig" rid="F2">2</xref>, <xref ref-type="fig" rid="F3">3D</xref>) almost as long as fore body including mandibles, much longer than wide, EL/EW = 1.9, almost twice as wide as prothorax, EW/PrW = 2.1; base unbordered, lateral margins not serrate but ciliate throughout, widest at about middle, humeral angles obtuse, margins invisible from above in middle; apical striole reduced; basal pore present, anterior and posterior dorsal pores on the 3<sup>rd</sup> stria at basal 2/7 and apical 4/9 of elytra, respectively; preapical pores located at apical anastomosis of 3<sup>rd</sup> and 4<sup>th</sup> striae; only an apical pore present, subequal to suture and to margin of elytra; the anguloapical pore absent; only 2<sup>nd</sup> and 3<sup>rd</sup> pores of marginal umbilicate group close to the marginal gutter, 1<sup>st</sup> pore closer to 4<sup>th</sup> than to 2<sup>nd</sup>; the 7<sup>th</sup> and 8<sup>th</sup> pors distant from marginal gutter.</p><p>Legs densely pubescent; 1<sup>st</sup> tarsomere shorter than 2<sup>nd</sup>–4<sup>th</sup> combined in fore legs, whereas slightly longer and as long as in middle and hind legs, respectively; tibiae without longitudinal sulci.</p><p>Ventrite IV–VI bisetose, VII quadrisetose in female.</p><p><bold>Male.</bold> unknown.</p></tp:treatment-sec><tp:treatment-sec sec-type="etymology" id="SECID0EJDAE"><title>Etymology.</title><p>Referring to the Qilinger Cave Exploration Team (Nanning), led by Mr Lixin Chen, a famous TV reporter on cave exploration in China.</p></tp:treatment-sec><tp:treatment-sec sec-type="distribution" id="SECID0EODAE"><title>Distribution.</title><p>China (Chongqing). Known only from limestone cave Qiankou Dong (Fig. <xref ref-type="fig" rid="F1">1</xref>). Qiankou Dong (Figs <xref ref-type="fig" rid="F4">4</xref>, <xref ref-type="fig" rid="F5">5</xref>) is located at about 200 m from the beautiful show cave Furong Dong to the northeast and probably was the upper part of the Furong Dong cave system in the past (Yuanhai Zhang pers. comm.). It was well surveyed by the Hong Meigui Cave Exploration Society (U.K.) in 2003. The cave is 114 m long, with two entrances, one in a forest near a farm house and the other in a cliff. There is a 55 m deep vertical pit, although the passage of the cave is more or less horizontal. The single specimen of the new species was discovered by “Wu Ya” (Mr Hongying Wu, an active and well-known caver, who discovered many Tiankengs in China by using Google Earth) and M. Tian. Other cave animals also observed in Qiankou Dong are millipedes (<italic><tp:taxon-name><tp:taxon-name-part taxon-name-part-type="genus" reg="Oxidus">Oxidus</tp:taxon-name-part><tp:taxon-name-part taxon-name-part-type="species" reg="gracilis">gracilis</tp:taxon-name-part></tp:taxon-name></italic> (C.L. Koch, 1847), <italic><tp:taxon-name><tp:taxon-name-part taxon-name-part-type="genus" reg="Eutrichodesmus">Eutrichodesmus</tp:taxon-name-part></tp:taxon-name></italic> sp., <italic><tp:taxon-name><tp:taxon-name-part taxon-name-part-type="genus" reg="Epanerchodus">Epanerchodus</tp:taxon-name-part></tp:taxon-name></italic> sp., and <italic><tp:taxon-name><tp:taxon-name-part taxon-name-part-type="genus" reg="Glyphiulus">Glyphiulus</tp:taxon-name-part></tp:taxon-name></italic> sp.), a cricket (<italic><tp:taxon-name><tp:taxon-name-part taxon-name-part-type="genus" reg="Tachycines">Tachycines</tp:taxon-name-part></tp:taxon-name></italic> sp.), an earwig (<italic><tp:taxon-name><tp:taxon-name-part taxon-name-part-type="genus" reg="Challia">Challia</tp:taxon-name-part><tp:taxon-name-part taxon-name-part-type="species" reg="fletcheri">fletcheri</tp:taxon-name-part></tp:taxon-name></italic> Burr, 1904), spiders (<italic><tp:taxon-name><tp:taxon-name-part taxon-name-part-type="genus" reg="Parasteatoda">Parasteatoda</tp:taxon-name-part><tp:taxon-name-part taxon-name-part-type="species" reg="tepidariorum">tepidariorum</tp:taxon-name-part></tp:taxon-name></italic> (C.L. Koch, 1841) and <italic><tp:taxon-name><tp:taxon-name-part taxon-name-part-type="genus" reg="Pholcus">Pholcus</tp:taxon-name-part></tp:taxon-name></italic> sp.), and an ant-loving beetle (<italic><tp:taxon-name><tp:taxon-name-part taxon-name-part-type="genus" reg="Batrisocenus">Batrisocenus</tp:taxon-name-part></tp:taxon-name></italic> sp.).</p><fig id="F4" position="float" orientation="portrait"><object-id xmlns:xlink="http://www.w3.org/1999/xlink" content-type="doi" xlink:type="simple">10.3897/zookeys.1059.70009.figure4</object-id><object-id xmlns:xlink="http://www.w3.org/1999/xlink" content-type="arpha" xlink:type="simple">C51C4865-2A82-5A97-946C-F1902160D809</object-id><label>Figure 4.</label><caption><p>Map of Qiankou Dong, to show where the holotype of <italic><tp:taxon-name><tp:taxon-name-part taxon-name-part-type="genus" reg="Wulongius">Wulongius</tp:taxon-name-part><tp:taxon-name-part taxon-name-part-type="species" reg="qilinger">qilinger</tp:taxon-name-part></tp:taxon-name></italic> gen. nov. and sp. nov. was discovered) (courtesy of Prof. Yuanhai Zhang and Hong Meigui Cave Exploration Society).</p></caption><graphic xmlns:xlink="http://www.w3.org/1999/xlink" xlink:href="zookeys-1059-057-g004.jpg" position="float" orientation="portrait" xlink:type="simple" id="oo_584813.jpg"><uri content-type="original_file" xlink:type="simple">https://binary.pensoft.net/fig/584813</uri></graphic></fig><fig id="F5" position="float" orientation="portrait"><object-id xmlns:xlink="http://www.w3.org/1999/xlink" content-type="doi" xlink:type="simple">10.3897/zookeys.1059.70009.figure5</object-id><object-id xmlns:xlink="http://www.w3.org/1999/xlink" content-type="arpha" xlink:type="simple">E7881FA8-A43D-507F-97A1-CE739CE12CBA</object-id><label>Figure 5.</label><caption><p>Cave Qiankou Dong <bold>A</bold> entrance in the cliff <bold>B</bold> team photo outside the cave <bold>C</bold> surveying in the cave <bold>D</bold> the vertical pit <bold>E</bold> a running individual of <italic><tp:taxon-name><tp:taxon-name-part taxon-name-part-type="genus" reg="Wulongius">Wulongius</tp:taxon-name-part><tp:taxon-name-part taxon-name-part-type="species" reg="qilinger">qilinger</tp:taxon-name-part></tp:taxon-name></italic> gen. nov. and sp. nov. <bold>F</bold> a millipede, <italic><tp:taxon-name><tp:taxon-name-part taxon-name-part-type="genus" reg="Glyphiulus">Glyphiulus</tp:taxon-name-part></tp:taxon-name></italic> sp. (team photo courtesy of Mr Lixin Chen).</p></caption><graphic xmlns:xlink="http://www.w3.org/1999/xlink" xlink:href="zookeys-1059-057-g005.jpg" position="float" orientation="portrait" xlink:type="simple" id="oo_584814.jpg"><uri content-type="original_file" xlink:type="simple">https://binary.pensoft.net/fig/584814</uri></graphic></fig></tp:treatment-sec><tp:treatment-sec><!--Section generated to contain objects referenced in tp:taxon-treatment.--><fig id="F1" position="float" orientation="portrait"><object-id xmlns:xlink="http://www.w3.org/1999/xlink" content-type="doi" xlink:type="simple">10.3897/zookeys.1059.70009.figure1</object-id><object-id xmlns:xlink="http://www.w3.org/1999/xlink" content-type="arpha" xlink:type="simple">95C80DC3-50A0-58D4-8770-4325961AB9DD</object-id><label>Figure 1.</label><caption><p>A distribution map showing the localities of the three surveyed caves (stars) and the known species and subspecies of the genus <italic><tp:taxon-name><tp:taxon-name-part taxon-name-part-type="genus" reg="Qianotrechus">Qianotrechus</tp:taxon-name-part></tp:taxon-name></italic> Uéno, 2000 (dots) <bold>A</bold> Shigao Dong <bold>B</bold> Qiankou Dong <bold>C</bold> Qianlong Dong.</p></caption><graphic xmlns:xlink="http://www.w3.org/1999/xlink" xlink:href="zookeys-1059-057-g001.jpg" position="float" orientation="portrait" xlink:type="simple" id="oo_584810.jpg"><uri content-type="original_file" xlink:type="simple">https://binary.pensoft.net/fig/584810</uri></graphic></fig></tp:treatment-sec></tp:taxon-treatment>
