# Supplementary material for: Two new genera and three new species of cavernicolous trechines from the western Wuling Mountains, China (Coleoptera, Carabidae, Trechinae)
Source: Zookeys. 2021 Sep 3;1059:57–78. doi: 10.3897/zookeys.1059.70009 (PMC8433127; doi:10.3897/zookeys.1059.70009)
Supplement: XML Treatment for Qianotrechus congcongae [file zookeys.1059.70009-treatment3.xml]

<!DOCTYPE tp:taxon-treatment
  PUBLIC "-//TaxonX//DTD Taxonomic Treatment Publishing DTD v0 20100105//EN" "tax-treatment-NSO.dtd">
<tp:taxon-treatment xmlns:tp="http://www.plazi.org/taxpub"><tp:treatment-meta><kwd-group><label>Taxon classification</label><kwd><named-content xmlns:xlink="http://www.w3.org/1999/xlink" content-type="kingdom">Animalia</named-content></kwd><kwd><named-content xmlns:xlink="http://www.w3.org/1999/xlink" content-type="order">Coleoptera</named-content></kwd><kwd><named-content xmlns:xlink="http://www.w3.org/1999/xlink" content-type="family">Carabidae</named-content></kwd></kwd-group><mixed-citation publication-type="journal"><person-group><name><surname>Tian</surname><given-names>Mingyi</given-names></name><name><surname>Huang</surname><given-names>Sunbin</given-names></name><name><surname>Jia</surname><given-names>Xinyang</given-names></name><name><surname>Zhao</surname><given-names>Yi</given-names></name></person-group><article-title>Two new genera and three new species of cavernicolous trechines from the western Wuling Mountains, China (<tp:taxon-name><tp:taxon-name-part taxon-name-part-type="order">Coleoptera</tp:taxon-name-part></tp:taxon-name>, <tp:taxon-name><tp:taxon-name-part taxon-name-part-type="family">Carabidae</tp:taxon-name-part></tp:taxon-name>, <tp:taxon-name><tp:taxon-name-part taxon-name-part-type="subfamily">Trechinae</tp:taxon-name-part></tp:taxon-name>)</article-title><source>Zookeys</source><day>03</day><month>9</month><year>2021</year><volume>1059</volume><fpage>57</fpage><lpage>78</lpage><pub-id pub-id-type="doi">10.3897/zookeys.1059.70009</pub-id></mixed-citation></tp:treatment-meta><tp:nomenclature><tp:taxon-name>
            <object-id xmlns:xlink="http://www.w3.org/1999/xlink" content-type="arpha" xlink:type="simple">74CF9B71-5E20-5704-A730-270742F139CA</object-id>
            <tp:taxon-name-part taxon-name-part-type="genus" reg="Qianotrechus">Qianotrechus</tp:taxon-name-part>
            <tp:taxon-name-part taxon-name-part-type="species" reg="congcongae">congcongae</tp:taxon-name-part>
            <object-id xmlns:xlink="http://www.w3.org/1999/xlink" content-type="zoobank" xlink:type="simple">http://zoobank.org/51137F01-C791-4B90-B94F-64822C00FD2C</object-id>
          </tp:taxon-name><tp:taxon-authority>Tian &amp; Zhao</tp:taxon-authority><tp:taxon-status xmlns:xlink="http://www.w3.org/1999/xlink" xlink:type="simple">sp. nov.</tp:taxon-status><xref ref-type="fig" rid="F1">Figures 1</xref><xref ref-type="fig" rid="F3">, 3B, E</xref><xref ref-type="fig" rid="F6">, 6</xref><xref ref-type="fig" rid="F7">, 7</xref><xref ref-type="fig" rid="F8">, 8</xref></tp:nomenclature><tp:treatment-sec sec-type="type material" id="SECID0EOKAE"><title>Type material.</title><p>Holotype male, cave Shigao Dong, Hexi, Nanchuan, Chongqing, <named-content xmlns:xlink="http://www.w3.org/1999/xlink" content-type="dwc:verbatimCoordinates" xlink:type="simple"><named-content content-type="geo-json" specific-use="{&#34;type&#34;:&#34;Point&#34;,&#34;coordinates&#34;:[107.320000,28.820000]}" id="NCID0EXKAE" xlink:type="simple">28.82° N, 107.32°E</named-content></named-content>, 729 m, 2021-IV-13, leg. Yi Zhao, Xinyang Jia and Mingyi Tian, in SCAU.</p></tp:treatment-sec><tp:treatment-sec sec-type="diagnosis" id="SECID0E3KAE"><title>Diagnosis.</title><p>A small, stout cave trechine, semi-aphaenopsian, with a brown body, rather short appendages and broadly tumid prothorax.</p></tp:treatment-sec><tp:treatment-sec sec-type="description" id="SECID0EBLAE"><title>Description.</title><p>Length: 5.5–5.8 mm, width: 1.9 mm. Habitus as in Figure <xref ref-type="fig" rid="F6">6</xref>.</p><fig id="F6" position="float" orientation="portrait"><object-id xmlns:xlink="http://www.w3.org/1999/xlink" content-type="doi" xlink:type="simple">10.3897/zookeys.1059.70009.figure6</object-id><object-id xmlns:xlink="http://www.w3.org/1999/xlink" content-type="arpha" xlink:type="simple">1ABB45DC-2273-51A4-95A7-A27E9AF81D3D</object-id><label>Figure 6.</label><caption><p><italic><tp:taxon-name><tp:taxon-name-part taxon-name-part-type="genus" reg="Qianotrechus">Qianotrechus</tp:taxon-name-part><tp:taxon-name-part taxon-name-part-type="species" reg="congcongae">congcongae</tp:taxon-name-part></tp:taxon-name></italic> sp. nov., habitus, holotype male.</p></caption><graphic xmlns:xlink="http://www.w3.org/1999/xlink" xlink:href="zookeys-1059-057-g006.jpg" position="float" orientation="portrait" xlink:type="simple" id="oo_584815.jpg"><uri content-type="original_file" xlink:type="simple">https://binary.pensoft.net/fig/584815</uri></graphic></fig><p>Body brown, palps, antennae and tarsi yellow. Surface and underside smooth and glabrous. Microsculpture: isodiametric meshes on head, transversal meshes or striate on pronotum and elytra.</p><p>Head (Figs <xref ref-type="fig" rid="F3">3B</xref>, <xref ref-type="fig" rid="F6">6</xref>) moderately elongate, longer than wide excluding mandibles, HLl/HW = 1.4; genae moderately convex, widest near head mid-length; frons and vertex moderately convex; frontal furrows nearly parallel-sided, but slightly and shortly convergent posteriorly, ending at widest point of head; anterior and posterior supraorbital pores present, located at about middle and basal 1/5 of head excluding mandibles; clypeus 4-setose, labrum transverse, faintly bisinuate at the front margin, 6-setose; right mandibular teeth bidentate; mentum completely fused with submentum, 2-setose, tooth short and pointed at apex, much shorter than the lateral lobes; ligula fused with paraglossae, 8-setose at apex; palps thin and slender, the 2<sup>nd</sup> labial palpomere about 0.9 times as long as 3<sup>rd</sup>; 3<sup>rd</sup> maxillary palpomere as long as 4<sup>th</sup>; suborbital pores close to neck; antennae thin, filiform, extending to about middle of elytra; 3<sup>rd</sup> antennomere longest, about twice as long as scape; relative length of each antennomere compared with scape in the holotype as follows: 1<sup>st</sup> (1.0), 2<sup>nd</sup> (1.1), 3<sup>rd</sup> (1.9), 4<sup>th</sup> (1.7), 5<sup>th</sup> (1.6), 6<sup>th</sup> (1.4), 7<sup>th</sup> (1.2), 8<sup>th</sup> (1.2), 9<sup>th</sup> (1.0), 10<sup>th</sup> (1.0) and 11<sup>th</sup> (1. 4).</p><p>Prothorax quadrate, as long as wide, widest behind middle; as long as head excluding mandibles, as wide as pronotum (Fig. <xref ref-type="fig" rid="F7">7A</xref>). Pronotum slightly wider than head, PnW/HW = 1.2, widest at about apical 1/4, lateral margins finely bordered throughout, suddenly narrowed before hind angles; base and front unbordered, the former narrower than the latter; anterior latero-marginal pores located at apical 1/5 and the posterior pores in front of hind angles. Scutellum small.</p><fig id="F7" position="float" orientation="portrait"><object-id xmlns:xlink="http://www.w3.org/1999/xlink" content-type="doi" xlink:type="simple">10.3897/zookeys.1059.70009.figure7</object-id><object-id xmlns:xlink="http://www.w3.org/1999/xlink" content-type="arpha" xlink:type="simple">90A4A7F3-67DC-59E3-A38D-2936E562E61A</object-id><label>Figure 7.</label><caption><p>Pronotum and male genitalia of <italic><tp:taxon-name><tp:taxon-name-part taxon-name-part-type="genus" reg="Qianotrechus">Qianotrechus</tp:taxon-name-part></tp:taxon-name></italic> species. <bold>A, C, E</bold><italic><tp:taxon-name><tp:taxon-name-part taxon-name-part-type="genus" reg="Qianotrechus">Q.</tp:taxon-name-part><tp:taxon-name-part taxon-name-part-type="species" reg="congcongae">congcongae</tp:taxon-name-part></tp:taxon-name></italic> sp. nov. <bold>B, D, F</bold><italic><tp:taxon-name><tp:taxon-name-part taxon-name-part-type="genus" reg="Qianotrechus">Q.</tp:taxon-name-part><tp:taxon-name-part taxon-name-part-type="species" reg="laevis">laevis</tp:taxon-name-part></tp:taxon-name></italic> Uéno, 2000 <bold>A, B</bold> pronotum <bold>C, E</bold> median lobe and parameres, lateral view <bold>D, F</bold> apical lobe, dorsal view.</p></caption><graphic xmlns:xlink="http://www.w3.org/1999/xlink" xlink:href="zookeys-1059-057-g007.jpg" position="float" orientation="portrait" xlink:type="simple" id="oo_584816.jpg"><uri content-type="original_file" xlink:type="simple">https://binary.pensoft.net/fig/584816</uri></graphic></fig><p>Elytra (Fig. <xref ref-type="fig" rid="F6">6</xref>, <xref ref-type="fig" rid="F3">3E</xref>) stout, longer than wide, EL/EW = 1.6, wider than pronotum, EW/PW = 2.1, and much longer than fore body including mandibles; lateral margins ciliate throughout; disc strongly convex, striae shallow, easily traceable though more or less reduced, intervals flat; anterior and posterior dorsal pores of the 3<sup>rd</sup> striae at about basal 1/6 and middle of elytra, respectively, preapical pore at about apical 1/7 of elytra, much closer to elytral suture than to apical margin; only an apical pore present, the anguloapical pore absent.</p><p>Legs moderately long and densely pubescent; fore and middle tibiae longitudinally grooved externally, whereas simple in hind tibiae; the 1<sup>st</sup> and 2<sup>nd</sup> protarsomeres dilated and spurred inwards at apex in male.</p><p>Ventrites IV–VI, each with a pair of paramedial setae, ventrite VII bisetose in male. Male genitalia (Fig. <xref ref-type="fig" rid="F7">7C, D</xref>): median lobe of aedeagus well-sclerotised, long, and elongate, slightly arcuate at median portion, gradually narrowed toward apex which is bluntly obtuse; basal opening large, with a large sagittal aileron; inner sac provided with a thick and long copulatory piece which is about 2/9 as long as aedeagus; in dorsal view, apical lobe longer than wide, gradually narrowed toward apex which is broadly rounded; parameres well developed, shorter than median lobe, each armed with 4 and 5 long setae at apex.</p><p><bold>Female.</bold> unknown.</p></tp:treatment-sec><tp:treatment-sec sec-type="remarks" id="SECID0EEQAE"><title>Remarks.</title><p>The genus <italic><tp:taxon-name><tp:taxon-name-part taxon-name-part-type="genus" reg="Qianotrechus">Qianotrechus</tp:taxon-name-part></tp:taxon-name></italic> Uéno, 2000 is comprised of three semi-aphaenosian trechine species and one subspecies (Fig. <xref ref-type="fig" rid="F1">1</xref>): <italic><tp:taxon-name><tp:taxon-name-part taxon-name-part-type="genus" reg="Qianotrechus">Q.</tp:taxon-name-part><tp:taxon-name-part taxon-name-part-type="species" reg="magnicollis">magnicollis</tp:taxon-name-part></tp:taxon-name></italic> Uéno, 2000, <italic><tp:taxon-name><tp:taxon-name-part taxon-name-part-type="genus" reg="Qianotrechus">Q.</tp:taxon-name-part><tp:taxon-name-part taxon-name-part-type="species" reg="tenuicollis">tenuicollis</tp:taxon-name-part><tp:taxon-name-part taxon-name-part-type="subspecies" reg="tenuicollis">tenuicollis</tp:taxon-name-part></tp:taxon-name></italic> Uéno, 2000, and <italic><tp:taxon-name><tp:taxon-name-part taxon-name-part-type="genus" reg="Qianotrechus">Q.</tp:taxon-name-part><tp:taxon-name-part taxon-name-part-type="species" reg="tenuicollis">tenuicollis</tp:taxon-name-part><tp:taxon-name-part taxon-name-part-type="subspecies" reg="cheni">cheni</tp:taxon-name-part></tp:taxon-name></italic> Uéno, 2003 from Suiyang County and <italic><tp:taxon-name><tp:taxon-name-part taxon-name-part-type="genus" reg="Qianotrechus">Q.</tp:taxon-name-part><tp:taxon-name-part taxon-name-part-type="species" reg="laevis">laevis</tp:taxon-name-part></tp:taxon-name></italic> Uéno, 2000 from Zheng’an County, Zunyi Shi, Guizhou Province (<xref ref-type="bibr" rid="B5">Uéno 2000</xref>, <xref ref-type="bibr" rid="B6">2003</xref>). Another species, <italic><tp:taxon-name><tp:taxon-name-part taxon-name-part-type="genus" reg="Qianotrechus">Q.</tp:taxon-name-part><tp:taxon-name-part taxon-name-part-type="species" reg="fani">fani</tp:taxon-name-part></tp:taxon-name></italic> Uéno, 2003, has been reported from Gulin County, Luzhou Shi, Sichuan Province, but it is not a <italic><tp:taxon-name><tp:taxon-name-part taxon-name-part-type="genus" reg="Qianotrechus">Qianotrechus</tp:taxon-name-part></tp:taxon-name></italic> and so has been transferred into the genus <italic><tp:taxon-name><tp:taxon-name-part taxon-name-part-type="genus" reg="Uenoaphaenops">Uenoaphaenops</tp:taxon-name-part></tp:taxon-name></italic> Tian &amp; He, 2020 (<xref ref-type="bibr" rid="B4">Tian and He 2020</xref>).</p><p><italic><tp:taxon-name><tp:taxon-name-part taxon-name-part-type="genus" reg="Qianotrechus">Qianotrechus</tp:taxon-name-part><tp:taxon-name-part taxon-name-part-type="species" reg="congcongae">congcongae</tp:taxon-name-part></tp:taxon-name></italic> sp. nov. is closely similar to <italic><tp:taxon-name><tp:taxon-name-part taxon-name-part-type="genus" reg="Qianotrechus">Q.</tp:taxon-name-part><tp:taxon-name-part taxon-name-part-type="species" reg="laevis">laevis</tp:taxon-name-part></tp:taxon-name></italic> from Zheng’an County of northeastern Guizhou Province (<xref ref-type="bibr" rid="B5">Uéno 2000</xref>). The locality of the latter species (Mawan Dong) is about 30 km in a straight line from Shigao Dong in Nanchuan, Chongqing. However, <italic><tp:taxon-name><tp:taxon-name-part taxon-name-part-type="genus" reg="Qianotrechus">Q.</tp:taxon-name-part><tp:taxon-name-part taxon-name-part-type="species" reg="congcongae">congcongae</tp:taxon-name-part></tp:taxon-name></italic> is different from <italic><tp:taxon-name><tp:taxon-name-part taxon-name-part-type="genus" reg="Qianotrechus">Q.</tp:taxon-name-part><tp:taxon-name-part taxon-name-part-type="species" reg="laevis">laevis</tp:taxon-name-part></tp:taxon-name></italic> in having a stouter body (more elongated in <italic><tp:taxon-name><tp:taxon-name-part taxon-name-part-type="genus" reg="Qianotrechus">Q.</tp:taxon-name-part><tp:taxon-name-part taxon-name-part-type="species" reg="laevis">laevis</tp:taxon-name-part></tp:taxon-name></italic>), a broader prothorax with propleura widely visible from above (narrowly visible in <italic><tp:taxon-name><tp:taxon-name-part taxon-name-part-type="genus" reg="Qianotrechus">Q.</tp:taxon-name-part><tp:taxon-name-part taxon-name-part-type="species" reg="laevis">laevis</tp:taxon-name-part></tp:taxon-name></italic>) (Fig. <xref ref-type="fig" rid="F7">7A, B</xref>), and the pronotum evidently narrowed near the base, which is distinctly sinuate before posterior latero-marginal setae (only slightly sinuate in <italic><tp:taxon-name><tp:taxon-name-part taxon-name-part-type="genus" reg="Qianotrechus">Q.</tp:taxon-name-part><tp:taxon-name-part taxon-name-part-type="species" reg="laevis">laevis</tp:taxon-name-part></tp:taxon-name></italic>). In addition, the median lobe of the aedeagus is straight and widened at apex (slightly sinuate and narrowed in <italic><tp:taxon-name><tp:taxon-name-part taxon-name-part-type="genus" reg="Qianotrechus">Q.</tp:taxon-name-part><tp:taxon-name-part taxon-name-part-type="species" reg="laevis">laevis</tp:taxon-name-part></tp:taxon-name></italic>) (Fig. <xref ref-type="fig" rid="F7">7C–F</xref>).</p></tp:treatment-sec><tp:treatment-sec sec-type="etymology" id="SECID0EUWAE"><title>Etymology.</title><p>The name of this beautiful species is in honour of “Xiao Cong”, a nickname of Ms Jia Liu, an outstanding and leading caver in the Chongqing Cave Exploration Team, Chongqing, for her kind assistance in our collecting trips in Chongqing.</p></tp:treatment-sec><tp:treatment-sec sec-type="distribution" id="SECID0EZWAE"><title>Distribution.</title><p>China (Chongqing). Known only from the limestone cave in Shigao Dong, Nanchuan (Fig. <xref ref-type="fig" rid="F1">1</xref>). Shigao Dong is located about 0.5 km from Hexi Zhen (Nanchuan) in a straight line to the south. The cave, which is near a small road and just behind a farm house, has a large entrance (Fig. <xref ref-type="fig" rid="F8">8A</xref>). There is an underground river inside the cave. The main passage is about 100 m from the entrance. At first, we reached as far as 300 m along the right passage of the case, which is huge, several dozen metres high and wide (Fig. <xref ref-type="fig" rid="F8">8B</xref>), but without any finding specimens. Later, we came back to the cave and went explored the left passage, where we observed two beetles running on the wet ground near a small pool, about 160 m from the cave’s entrance (Fig. <xref ref-type="fig" rid="F8">8C, E</xref>). Apart from <italic><tp:taxon-name><tp:taxon-name-part taxon-name-part-type="genus" reg="Qianotrechus">Qianotrechus</tp:taxon-name-part><tp:taxon-name-part taxon-name-part-type="species" reg="congcongae">congcongae</tp:taxon-name-part></tp:taxon-name></italic> sp. nov., three species of millipedes, a dipluran, and a troglophilic frog (<italic><tp:taxon-name><tp:taxon-name-part taxon-name-part-type="genus" reg="Oreolalax">Oreolalax</tp:taxon-name-part><tp:taxon-name-part taxon-name-part-type="species" reg="rhodostigmatus">rhodostigmatus</tp:taxon-name-part></tp:taxon-name></italic> Hu &amp; Fei, 1979) were also observed in this cave (Fig. <xref ref-type="fig" rid="F8">8D</xref>).</p><fig id="F8" position="float" orientation="portrait"><object-id xmlns:xlink="http://www.w3.org/1999/xlink" content-type="doi" xlink:type="simple">10.3897/zookeys.1059.70009.figure8</object-id><object-id xmlns:xlink="http://www.w3.org/1999/xlink" content-type="arpha" xlink:type="simple">819EC5AB-DEEB-5683-81AF-4DE9197A3EE8</object-id><label>Figure 8.</label><caption><p>Cave Shigao Dong. <bold>A</bold> entrance <bold>B</bold> the huge passage <bold>C</bold> place where the two beetles were discovered <bold>D</bold> a frog, <italic><tp:taxon-name><tp:taxon-name-part taxon-name-part-type="genus" reg="Oreolalax">Oreolalax</tp:taxon-name-part><tp:taxon-name-part taxon-name-part-type="species" reg="rhodostigmatus">rhodostigmatus</tp:taxon-name-part></tp:taxon-name></italic> Hu &amp; Fei, 1979 <bold>E</bold> a running individual of <italic><tp:taxon-name><tp:taxon-name-part taxon-name-part-type="genus" reg="Qianotrechus">Qianotrechus</tp:taxon-name-part><tp:taxon-name-part taxon-name-part-type="species" reg="congcongae">congcongae</tp:taxon-name-part></tp:taxon-name></italic> sp. nov.</p></caption><graphic xmlns:xlink="http://www.w3.org/1999/xlink" xlink:href="zookeys-1059-057-g008.jpg" position="float" orientation="portrait" xlink:type="simple" id="oo_584817.jpg"><uri content-type="original_file" xlink:type="simple">https://binary.pensoft.net/fig/584817</uri></graphic></fig></tp:treatment-sec><tp:treatment-sec><!--Section generated to contain objects referenced in tp:taxon-treatment.--><fig id="F1" position="float" orientation="portrait"><object-id xmlns:xlink="http://www.w3.org/1999/xlink" content-type="doi" xlink:type="simple">10.3897/zookeys.1059.70009.figure1</object-id><object-id xmlns:xlink="http://www.w3.org/1999/xlink" content-type="arpha" xlink:type="simple">95C80DC3-50A0-58D4-8770-4325961AB9DD</object-id><label>Figure 1.</label><caption><p>A distribution map showing the localities of the three surveyed caves (stars) and the known species and subspecies of the genus <italic><tp:taxon-name><tp:taxon-name-part taxon-name-part-type="genus" reg="Qianotrechus">Qianotrechus</tp:taxon-name-part></tp:taxon-name></italic> Uéno, 2000 (dots) <bold>A</bold> Shigao Dong <bold>B</bold> Qiankou Dong <bold>C</bold> Qianlong Dong.</p></caption><graphic xmlns:xlink="http://www.w3.org/1999/xlink" xlink:href="zookeys-1059-057-g001.jpg" position="float" orientation="portrait" xlink:type="simple" id="oo_584810.jpg"><uri content-type="original_file" xlink:type="simple">https://binary.pensoft.net/fig/584810</uri></graphic></fig><fig id="F3" position="float" orientation="portrait"><object-id xmlns:xlink="http://www.w3.org/1999/xlink" content-type="doi" xlink:type="simple">10.3897/zookeys.1059.70009.figure3</object-id><object-id xmlns:xlink="http://www.w3.org/1999/xlink" content-type="arpha" xlink:type="simple">1A1430F3-00E4-5E7A-BBDA-5785C01A2C19</object-id><label>Figure 3.</label><caption><p>Ventral head (<bold>A–C</bold>) and elytral chaetotaxy (<bold>E, F</bold>) of cave beetles <bold>A, D</bold><italic><tp:taxon-name><tp:taxon-name-part taxon-name-part-type="genus" reg="Wulongius">Wulongius</tp:taxon-name-part><tp:taxon-name-part taxon-name-part-type="species" reg="qilinger">qilinger</tp:taxon-name-part></tp:taxon-name></italic> gen. nov. and sp. nov. <bold>B, E</bold><italic><tp:taxon-name><tp:taxon-name-part taxon-name-part-type="genus" reg="Qianotrechus">Qianotrechus</tp:taxon-name-part><tp:taxon-name-part taxon-name-part-type="species" reg="congcongae">congcongae</tp:taxon-name-part></tp:taxon-name></italic> sp. nov. <bold>C, F</bold><italic><tp:taxon-name><tp:taxon-name-part taxon-name-part-type="genus" reg="Qianlongius">Qianlongius</tp:taxon-name-part><tp:taxon-name-part taxon-name-part-type="species" reg="zhoui">zhoui</tp:taxon-name-part></tp:taxon-name></italic> gen. nov. and sp. nov.).</p></caption><graphic xmlns:xlink="http://www.w3.org/1999/xlink" xlink:href="zookeys-1059-057-g003.jpg" position="float" orientation="portrait" xlink:type="simple" id="oo_584812.jpg"><uri content-type="original_file" xlink:type="simple">https://binary.pensoft.net/fig/584812</uri></graphic></fig></tp:treatment-sec><ref-list><ref id="B5"><mixed-citation xmlns:xlink="http://www.w3.org/1999/xlink" xlink:type="simple"><person-group><name name-style="western"><surname>Uéno</surname><given-names>SI</given-names></name></person-group> (<year>2000</year>) <article-title>New cave trechines (<tp:taxon-name><tp:taxon-name-part taxon-name-part-type="order">Coleoptera</tp:taxon-name-part></tp:taxon-name>, <tp:taxon-name><tp:taxon-name-part taxon-name-part-type="subfamily">Trechinae</tp:taxon-name-part></tp:taxon-name>) from northeastern Guizhou, South China.</article-title><source>Journal of the Speleological Society of Japan</source><volume>25</volume>: <fpage>1</fpage>–<lpage>38</lpage>.</mixed-citation></ref><ref id="B6"><mixed-citation xmlns:xlink="http://www.w3.org/1999/xlink" xlink:type="simple"><person-group><name name-style="western"><surname>Uéno</surname><given-names>SI</given-names></name></person-group> (<year>2003</year>) <article-title>Two new cave trechines of the genus <tp:taxon-name><tp:taxon-name-part taxon-name-part-type="genus">Qianotrechus</tp:taxon-name-part></tp:taxon-name> (<tp:taxon-name><tp:taxon-name-part taxon-name-part-type="order">Coleoptera</tp:taxon-name-part></tp:taxon-name>, <tp:taxon-name><tp:taxon-name-part taxon-name-part-type="subfamily">Trechinae</tp:taxon-name-part></tp:taxon-name>).</article-title><source>Journal of the Speleological Society of Japan</source><volume>28</volume>: <fpage>1</fpage>–<lpage>11</lpage>.</mixed-citation></ref><ref id="B4"><mixed-citation xmlns:xlink="http://www.w3.org/1999/xlink" xlink:type="simple"><person-group><name name-style="western"><surname>Tian</surname><given-names>MY</given-names></name><name name-style="western"><surname>He</surname><given-names>L</given-names></name></person-group> (<year>2020</year>) <article-title>A contribution to the knowledge of cavernicolous ground beetles from Sichuan Province, southwestern China (<tp:taxon-name><tp:taxon-name-part taxon-name-part-type="order">Coleoptera</tp:taxon-name-part></tp:taxon-name>, <tp:taxon-name><tp:taxon-name-part taxon-name-part-type="family">Carabidae</tp:taxon-name-part></tp:taxon-name>, <tp:taxon-name><tp:taxon-name-part taxon-name-part-type="tribe">Trechini</tp:taxon-name-part></tp:taxon-name>, <tp:taxon-name><tp:taxon-name-part taxon-name-part-type="tribe">Platynini</tp:taxon-name-part></tp:taxon-name>).</article-title><source>ZooKeys</source><volume>1008</volume>: <fpage>69</fpage>–<lpage>91</lpage>. <ext-link xlink:type="simple" ext-link-type="doi" xlink:href="10.3897/zookeys.1008.61040">https://doi.org/10.3897/zookeys.1008.61040</ext-link></mixed-citation></ref></ref-list></tp:taxon-treatment>
