# Supplementary material for: Two new genera and three new species of cavernicolous trechines from the western Wuling Mountains, China (Coleoptera, Carabidae, Trechinae)
Source: Zookeys. 2021 Sep 3;1059:57–78. doi: 10.3897/zookeys.1059.70009 (PMC8433127; doi:10.3897/zookeys.1059.70009)
Supplement: XML Treatment for Qianlongius [file zookeys.1059.70009-treatment4.xml]

<!DOCTYPE tp:taxon-treatment
  PUBLIC "-//TaxonX//DTD Taxonomic Treatment Publishing DTD v0 20100105//EN" "tax-treatment-NSO.dtd">
<tp:taxon-treatment xmlns:tp="http://www.plazi.org/taxpub"><tp:treatment-meta><kwd-group><label>Taxon classification</label><kwd><named-content xmlns:xlink="http://www.w3.org/1999/xlink" content-type="kingdom">Animalia</named-content></kwd><kwd><named-content xmlns:xlink="http://www.w3.org/1999/xlink" content-type="order">Coleoptera</named-content></kwd><kwd><named-content xmlns:xlink="http://www.w3.org/1999/xlink" content-type="family">Carabidae</named-content></kwd></kwd-group><mixed-citation publication-type="journal"><person-group><name><surname>Tian</surname><given-names>Mingyi</given-names></name><name><surname>Huang</surname><given-names>Sunbin</given-names></name><name><surname>Jia</surname><given-names>Xinyang</given-names></name><name><surname>Zhao</surname><given-names>Yi</given-names></name></person-group><article-title>Two new genera and three new species of cavernicolous trechines from the western Wuling Mountains, China (<tp:taxon-name><tp:taxon-name-part taxon-name-part-type="order">Coleoptera</tp:taxon-name-part></tp:taxon-name>, <tp:taxon-name><tp:taxon-name-part taxon-name-part-type="family">Carabidae</tp:taxon-name-part></tp:taxon-name>, <tp:taxon-name><tp:taxon-name-part taxon-name-part-type="subfamily">Trechinae</tp:taxon-name-part></tp:taxon-name>)</article-title><source>Zookeys</source><day>03</day><month>9</month><year>2021</year><volume>1059</volume><fpage>57</fpage><lpage>78</lpage><pub-id pub-id-type="doi">10.3897/zookeys.1059.70009</pub-id></mixed-citation></tp:treatment-meta><tp:nomenclature><tp:taxon-name>
            <object-id xmlns:xlink="http://www.w3.org/1999/xlink" content-type="arpha" xlink:type="simple">1D2E586B-FA76-58EE-887F-B411B764CF32</object-id>
            <tp:taxon-name-part taxon-name-part-type="genus" reg="Qianlongius">Qianlongius</tp:taxon-name-part>
            <object-id xmlns:xlink="http://www.w3.org/1999/xlink" content-type="zoobank" xlink:type="simple">http://zoobank.org/5A4CC615-25EA-4D8F-95E7-F6A6B6A12305/</object-id>
          </tp:taxon-name><tp:taxon-authority>Tian &amp; Jia</tp:taxon-authority><tp:taxon-status xmlns:xlink="http://www.w3.org/1999/xlink" xlink:type="simple">gen. nov.</tp:taxon-status></tp:nomenclature><tp:treatment-sec sec-type="type species" id="SECID0E41AE"><title>Type species.</title><p><italic><tp:taxon-name><tp:taxon-name-part taxon-name-part-type="genus" reg="Qianlongius">Qianlongius</tp:taxon-name-part><tp:taxon-name-part taxon-name-part-type="species" reg="zhoui">zhoui</tp:taxon-name-part></tp:taxon-name></italic> Tian &amp; Jia, sp. nov. (Qianlong Dong cave, Songtao, Guizhou).</p></tp:treatment-sec><tp:treatment-sec sec-type="description" id="SECID0EO2AE"><title>Generic characteristics.</title><p>Large for cavernicolous trechines, semi-aphaenopsian, but more or less pigmented; body stout, appendages moderate long; head and pronotum smooth and glabrous, elytra wholly pubescent; moderately shining. Head subquadrate, distinctly longer than wide excluding mandibles, nearly parallel-sided; frontal furrows sub-parallel-sided, 2 supra-orbital pores present; mandible thin and sharp at apices, right mandible tridentate; labial suture well-marked; mentum bisetose, slightly shallow at base; submentum with a row of 6 setae; palps thin and elongated, the 2<sup>nd</sup> labial palpomere without additional setae apart from the 2 setae on inner margin; antennae thin and long, extending almost to apices of elytra, scape as long as pedicel. Prothorax slightly tumid at sides and visible from above; prothorax longer than wide, slightly shorter than head excluding mandibles, widest at about basal 1/3; pronotum subquadrate, evidently longer than wide, wider than head, slightly narrower than prothorax; 2 pairs of latero-marginal setae present, both front and hind angles broadly obtuse. Elytra stout, but longer than fore body including mandibles, slightly expanded at sides, widest a little before middle, strongly convex, partly concealed marginal gutter in middle; humeral angles widely rounded, lateral margins smooth, not ciliate, apices almost rounded; elytral striae obliterated though still traceable; 2 dorsal pores present on the 3<sup>rd</sup> stria, the preapical dorsal pores present; apical striole invisible; humeral group (the 1<sup>st</sup>–4<sup>th</sup> pores) of marginal umbilicate series not aggregated, 2<sup>nd</sup>, 3<sup>rd</sup> and 8<sup>th</sup> pores close to the marginal gutter, 1<sup>st</sup> pore inwardly and backwardly shifted, 4<sup>th</sup> pore widely isolated; median group (the 5<sup>th</sup> and 6<sup>th</sup> pores) backwardly shifted, close from each other. Protarsomeres not modified in male; the 1<sup>st</sup> tarsomere much shorter than 2<sup>nd</sup> to 4<sup>th</sup> tarsomeres combined in fore legs, whereas as long in middle and hind legs. Ventrite VII with 2 pairs of apical setae in male. Male genitalia short and thick, moderately sclerotized.</p></tp:treatment-sec><tp:treatment-sec sec-type="remarks" id="SECID0EQ3AE"><title>Remarks.</title><p>The position of this new genus within the tribe <tp:taxon-name><tp:taxon-name-part taxon-name-part-type="tribe">Trechini</tp:taxon-name-part></tp:taxon-name> remains unclear. However, <italic><tp:taxon-name><tp:taxon-name-part taxon-name-part-type="genus" reg="Qianlongius">Qianlongius</tp:taxon-name-part></tp:taxon-name></italic> gen. nov. is, on the first sight, more or less similar in body shape and colouration to <italic><tp:taxon-name><tp:taxon-name-part taxon-name-part-type="genus" reg="Guizhaphaenopsodes">Guizhaphaenopsodes</tp:taxon-name-part></tp:taxon-name></italic> Tian &amp; X. Huang, 2020 (from Tangle Dong cave in Jishou, western Hunan), but these genera belong to different lineages on account of the following differences in important charateristics. First of all, <italic><tp:taxon-name><tp:taxon-name-part taxon-name-part-type="genus" reg="Qianlongius">Qianlongius</tp:taxon-name-part></tp:taxon-name></italic> is more aphaenopsian than <italic><tp:taxon-name><tp:taxon-name-part taxon-name-part-type="genus" reg="Guizhaphaenopsodes">Guizhaphaenopsodes</tp:taxon-name-part></tp:taxon-name></italic> due to its thinner body with a more elongated head, distinctly reduced frontal furrows, propleura tumid and visible from above, and thinner antennae reaching the elytral apices. Second, the right mandibular tooth is tridentate, and mentum and submentum are not fused in <italic><tp:taxon-name><tp:taxon-name-part taxon-name-part-type="genus" reg="Qianlongius">Qianlongius</tp:taxon-name-part></tp:taxon-name></italic>, versus bidentate right mandibular tooth, and completely fused mentum and submentum in <italic><tp:taxon-name><tp:taxon-name-part taxon-name-part-type="genus" reg="Guizhaphaenopsodes">Guizhaphaenopsodes</tp:taxon-name-part></tp:taxon-name></italic>. Third, the male protarsi of <italic><tp:taxon-name><tp:taxon-name-part taxon-name-part-type="genus" reg="Qianlongius">Qianlongius</tp:taxon-name-part></tp:taxon-name></italic> are simple, while the first protarsomere is modified in <italic><tp:taxon-name><tp:taxon-name-part taxon-name-part-type="genus" reg="Guizhaphaenopsodes">Guizhaphaenopsodes</tp:taxon-name-part></tp:taxon-name></italic>. Fourth, ventrite VII is 4-setose in the male of <italic><tp:taxon-name><tp:taxon-name-part taxon-name-part-type="genus" reg="Qianlongius">Qianlongius</tp:taxon-name-part></tp:taxon-name></italic>, instead of bisetose in <italic><tp:taxon-name><tp:taxon-name-part taxon-name-part-type="genus" reg="Guizhaphaenopsodes">Guizhaphaenopsodes</tp:taxon-name-part></tp:taxon-name></italic>. And fifth, the male genitalia are quite large and moderately elongated in <italic><tp:taxon-name><tp:taxon-name-part taxon-name-part-type="genus" reg="Qianlongius">Qianlongius</tp:taxon-name-part></tp:taxon-name></italic>, while small and very short in <italic><tp:taxon-name><tp:taxon-name-part taxon-name-part-type="genus" reg="Guizhaphaenopsodes">Guizhaphaenopsodes</tp:taxon-name-part></tp:taxon-name></italic>.</p></tp:treatment-sec><tp:treatment-sec sec-type="etymology" id="SECID0EP6AE"><title>Etymology.</title><p>Refering to Qianlong Dong cave, locality of the type species <italic><tp:taxon-name><tp:taxon-name-part taxon-name-part-type="genus" reg="Qianlongius">Qianlongius</tp:taxon-name-part><tp:taxon-name-part taxon-name-part-type="species" reg="zhoui">zhoui</tp:taxon-name-part></tp:taxon-name></italic> sp. nov. Gender masculine.</p></tp:treatment-sec><tp:treatment-sec sec-type="Generic range" id="SECID0EBAAG"><title>Generic range.</title><p>China (Guizhou). Known only from cave Qianlong Dong (Fig. <xref ref-type="fig" rid="F1">1</xref>).</p></tp:treatment-sec><tp:treatment-sec><!--Section generated to contain objects referenced in tp:taxon-treatment.--><fig id="F1" position="float" orientation="portrait"><object-id xmlns:xlink="http://www.w3.org/1999/xlink" content-type="doi" xlink:type="simple">10.3897/zookeys.1059.70009.figure1</object-id><object-id xmlns:xlink="http://www.w3.org/1999/xlink" content-type="arpha" xlink:type="simple">95C80DC3-50A0-58D4-8770-4325961AB9DD</object-id><label>Figure 1.</label><caption><p>A distribution map showing the localities of the three surveyed caves (stars) and the known species and subspecies of the genus <italic><tp:taxon-name><tp:taxon-name-part taxon-name-part-type="genus" reg="Qianotrechus">Qianotrechus</tp:taxon-name-part></tp:taxon-name></italic> Uéno, 2000 (dots) <bold>A</bold> Shigao Dong <bold>B</bold> Qiankou Dong <bold>C</bold> Qianlong Dong.</p></caption><graphic xmlns:xlink="http://www.w3.org/1999/xlink" xlink:href="zookeys-1059-057-g001.jpg" position="float" orientation="portrait" xlink:type="simple" id="oo_584810.jpg"><uri content-type="original_file" xlink:type="simple">https://binary.pensoft.net/fig/584810</uri></graphic></fig></tp:treatment-sec></tp:taxon-treatment>
